# Supplementary material for: Marine aquaculture as a source of propagules of invasive fouling species
Source: PeerJ. 2023 Jun 12;11:e15456. doi: 10.7717/peerj.15456 (PMC10269578; doi:10.7717/peerj.15456)
Supplement: Supplemental Information 7 — Script used to model environmental suitability (current and future) as an ensemble of the following algorithms: Maximum Entropy with default tuning (MXS or MaxEnt), Random Forest (RDF), and Support Vector Machine (SVM). Variables data were downloaded directly from bio-oracle.org and a mask was used in QGIS to get data of the Brazilan coast. [file peerj-11-15456-s007.r]

library(ENMTML)
ENMTML('C:\\SIG\\Model\\asc', 'C:\\SIG\\Model\\future', 'C:\\SIG\\Model\\ocor\\ocurrences.txt', sp = 'Species', x= 'Long', y= 'Lat',
       min_occ = 10,
       thin_occ = c(method='CELLSIZE'), eval_occ = NULL, colin_var = c(method='PEARSON', threshold='0.7'),
       imp_var = TRUE, sp_accessible_area = c(method='MASK', filepath='C:\\SIG\\Model\\mask.shp'), pseudoabs_method = c(method='ENV_CONST'),
       pres_abs_ratio = 0.1, part=c(method='BOOT', replicates = '10' , proportion = '0.7'), save_part = FALSE, save_final = TRUE,
       algorithm=c('SVM','MXS','RDF'), thr=c(type='MAX_TSS'), msdm = NULL, ensemble = c(method = 'W_MEAN', metric ='TSS'),
       extrapolation = FALSE, cores = 4)

#We used QGIS to restrict variables data to the mask of Brazilian Economic Excusive Zone.  
#Data from Bio-ORACLE was downloaded in the site https://www.bio-oracle.org/
